# Supplementary material for: Factors Associated with Adherence to Diabetic Retinopathy Screening Among Patients Attending a Nurse-Led Community Clinic in Australia: A Qualitative Study
Source: Nurs Rep. 2025 Jan 14;15(1):23. doi: 10.3390/nursrep15010023 (PMC11767495; doi:10.3390/nursrep15010023)
Supplement: Supplementary file 1 [file nursrep-15-00023-s001.zip]

Archive with 1 entries (1 files):
- nursrep-3295165-supplementary.pdf
